# Supplementary material for: The proportion of missing data should not be used to guide decisions on multiple imputation
Source: J Clin Epidemiol. 2019 Jun;110:63–73. doi: 10.1016/j.jclinepi.2019.02.016 (PMC6547017; doi:10.1016/j.jclinepi.2019.02.016)
Supplement: Data Profile [file mmc1.xml]

<?xml version="1.0" encoding="UTF-8" standalone="no"?><data:data><datasets><author>p.madley-dowd@bristol.ac.uk</author><type>0</type><dataset><value>3</value><reason>Other (please explain)</reason><comments>The Stata .do files used to generate the simulation data that support the findings of this study are available from the corresponding author upon reasonable request.
</comments></dataset></datasets></data:data>
